# Supplementary material for: A Novel Organophosphorus Acid Anhydrolase from Deep Sea Sediment with High Degradation Efficiency for Organophosphorus Pesticides and Nerve Agent
Source: Microorganisms. 2022 May 27;10(6):1112. doi: 10.3390/microorganisms10061112 (PMC9231299; doi:10.3390/microorganisms10061112)
Supplement: Supplementary file 1 [file microorganisms-10-01112-s001.zip]

Archive with 1 entries (1 files):
- microorganisms-1714764-supplementary.pdf
